# Supplementary material for: Efficacy of Butyrate to Inhibit Colonic Cancer Cell Growth Is Cell Type-Specific and Apoptosis-Dependent
Source: Nutrients. 2024 Feb 14;16(4):529. doi: 10.3390/nu16040529 (PMC10892417; doi:10.3390/nu16040529)
Supplement: Supplementary file 1 [file nutrients-16-00529-s001.zip]

Archive with 1 entries (1 files):
- nutrients-2800287-supplementary.pdf
